# Supplementary material for: Increasing perceived hand size improves motor performance in individuals with stroke: a home-based training study
Source: PeerJ. 2019 Jul 29;7:e7114. doi: 10.7717/peerj.7114 (PMC6673464; doi:10.7717/peerj.7114)
Supplement: Supplemental Information 1 — Grip and Tapping task trials for every patient across condition. [file peerj-07-7114-s001.csv]

TRIAL	SUB	GRIP_PRE	GRIP_POST	GRIP_POST1	TAP_PRE	TAP_POST	TAP_POST1
1	1	15.9	17.9	16.1	25	21	21
2	1	17.8	20.8	19.6	30	36	32
3	1	18.4	21.1	19.9	36	29	28
4	1	17.6	21.1	19.9	37	44	38
5	1	16.7	21.5	19.1	35	34	37
6	1	17.6	20.9	21	42	44	37
1	2	17.7	17.5	19.2	56	61	60
2	2	19.6	19.4	18.8	54	59	59
3	2	20.5	19.2	17.4	54	59	59
4	2	18.7	17.4	18.1	55	52	58
5	2	19.7	17.3	16.5	56	54	56
6	2	19.4	16.8	17.7	55	53	66
1	4	4.6	7.4	9	25	12	19
2	4	5.1	5.3	7.9	23	10	21
3	4	5.3	4.3	5.8	22	24	24
4	4	5.2	4	4	14	23	24
5	4	5.3	4.6	4.8	27	25	24
6	4	4.9	4.4	3.1	26	20	27
1	5	11.6	9.8	14.6	42	32	56
2	5	7.9	12.6	13.4	36	42	53
3	5	10.3	11.4	12.6	41	32	45
4	5	7.8	12.6	12.9	42	31	45
5	5	9.9	11.4	12.9	36	34	35
6	5	10.5	11.3	13.8	34	35	40
1	6	17.4	20.9	23.3	38	36	48
2	6	20.5	20.8	22.3	29	37	55
3	6	18.1	20.8	21.1	28	30	50
4	6	20.9	21	22.4	27	32	51
5	6	21.1	20.6	21.6	25	35	49
6	6	18.9	20	20	25	32	52
1	8	14.4	11	12.3	37	44	41
2	8	13.5	12.6	16.8	44	44	40
3	8	12.5	9.5	18	42	42	40
4	8	10.5	11.1	18.8	40	41	40
5	8	11.7	8.6	17.4	42	40	39
6	8	14.1	7	16.3	39	38	38
