# Supplementary material for: Increasing perceived hand size improves motor performance in individuals with stroke: a home-based training study
Source: PeerJ. 2019 Jul 29;7:e7114. doi: 10.7717/peerj.7114 (PMC6673464; doi:10.7717/peerj.7114)
Supplement: Supplemental Information 2 — Movement time trials for every patient across condition. [file peerj-07-7114-s002.csv]

CODE	PRE	POST1	POST2
1	2710	2210	2110
1	2510	3210	2010
1	1910	2410	2110
1	1910	2210	1810
1	2510	2210	2510
1	2810	2510	2010
1	2710	2710	2310
1	2260	2610	1810
1	2510	2210	2110
1	2210	2410	1610
1	2110	2310	1710
1	2310	2010	1810
1	2110	2010	1910
1	2210	1810	1910
1	2910	2110	1610
1	2710	2010	1910
1	2510	3010	2310
1	2410	2410	2010
1	2110	2410	1810
1	2510	2510	2610
1	2810	2210	1810
1	3010	2410	2010
1	2610	2110	2110
1	2810	2310	2210
1	2710	2410
1	2610	2310
2	2110	2110	2010
2	1710	2010	2010
2	2010	2010	2010
2	2610	2010	1810
2	2210	2010	1710
2	1810	2210	2010
2	2110	1910	2210
2	2210	2010	1710
2	2610	1710	2110
2	2410	1910	1810
2	2110	2010	1810
2	2110	1960	2010
2	2410	2010	1810
2	1910	1710	1810
2	3010	1710	1710
2	2210	1810	2210
2	2010	1810	2110
2	2310	1710	2510
2	1810	1910	1610
2	2210	2110	1610
2	2210	1910	1810
2	2210	2110	1910
2	2010	2210	1910
2	2100	1710	1910
2	2310	1710	1810
2		2010	1610
2		2010	1710
2			1910
2			1610
2			1910
4	1810	2910	2410
4	1810	2910	2610
4	2010	2710	2210
4	2110	3010	2210
4	2010	2610	2610
4	2410	3410	2210
4	2210	3010	2310
4	2110	2610	2410
4	2210	2310	2110
4	2810	2910	2210
4	1810	2410	3110
4	2110	2810	2210
4	2210	2910	2610
4	2210	3010	2310
4	1910	2410	2210
4	2510	2910	2110
4	1910	3210	2110
4	2210	3010	2310
4	2110	2810	2810
4	2010	2410	2410
4	2610	2810	3010
4	2260	3610	2410
4	2510	3110	2510
4	2610	3510	2510
4		2810	2610
4		2710	2710
4		3010	2810
4		2710	2410
4		3010
6	2210	2610	1710
6	3210	2310	2010
6	2810	2210	2110
6	2410	2310	2610
6	2510	2210	2510
6	3410	2510	2210
6	2510	2710	2110
6	2410	2410	1910
6	2810	2810	2010
6	2510	2110	2010
6	2410	2610	2410
6	2010	2110	2110
6	2210	2310	2110
6	2110	2610	1810
6	2110	2210	1810
6	2210	2210	2010
6	2010	2110	2010
6	2210	2510	1910
6	2010	2010	2210
6	2110	2210	2010
6	2210	2210	2110
6	2010	2510	2010
6	2210	2310	2010
6	2410	2410	2310
6	2210	2410	2210
6	2110	2310	2010
6	2010	2010	2110
6	2310	2310	2010
6			2010
8	2110	2110	2310
8	2010	2310	1910
8	2010	2110	1610
8	2010	2610	1910
8	2610	2010	1610
8	2010	2410	2010
8	2210	2410	1910
8	2310	2010	1710
8	2010	2210	1510
8	2110	2010	2010
8	2410	1910	2110
8	2510	1910	1610
8	1710	2010	1710
8	1510	2010	2010
8	1610	1810	1910
8	1810	1810	2010
8	1710	1910	2110
8	1710	2210	1710
8	1810	2310	1710
8	2110	2010	1610
8	1910	1810	2010
8	2010	1910	1610
8	2010	1710	1810
8	1910	2110	1460
8		2310	1610
8		1810	1710
8		2110	1510
8		1510	1710
